# Supplementary material for: Scorpion Venom Antimicrobial Peptide Derivative BmKn2-T5 Inhibits Enterovirus 71 in the Early Stages of the Viral Life Cycle In Vitro
Source: Biomolecules. 2024 May 1;14(5):545. doi: 10.3390/biom14050545 (PMC11117539; doi:10.3390/biom14050545)
Supplement: Supplementary file 1 [file biomolecules-14-00545-s001.zip]

Archive with 1 entries (1 files):
- biomolecules-2972149-supplementary.pdf
